# Supplementary material for: Design principles for inflammasome inhibition by pyrin-only-proteins
Source: eLife. 2024 Jan 22;13:e81918. doi: 10.7554/eLife.81918 (PMC10803020; doi:10.7554/eLife.81918)
Supplement: Figure 2—source data 1. [file elife-81918-fig2-data1.zip]

Archive with 21 entries (18 files):
- Figure2_SourceData1/
- __MACOSX/._Figure2_SourceData1
- Figure2_SourceData1/Fig2-FS2_SourceData_Raw/
- __MACOSX/Figure2_SourceData1/._Fig2-FS2_SourceData_Raw
- Figure2_SourceData1/Fig2-FS2_SourceData_Labelled/
- Figure2_SourceData1/.DS_Store
- __MACOSX/Figure2_SourceData1/._.DS_Store
- Figure2_SourceData1/Fig2_SourceData.xlsx
- __MACOSX/Figure2_SourceData1/._Fig2_SourceData.xlsx
- Figure2_SourceData1/Fig2-FS2_SourceData_Raw/POP2 gel.JPG
- __MACOSX/Figure2_SourceData1/Fig2-FS2_SourceData_Raw/._POP2 gel.JPG
- Figure2_SourceData1/Fig2-FS2_SourceData_Raw/POP3 gel.jpg
- __MACOSX/Figure2_SourceData1/Fig2-FS2_SourceData_Raw/._POP3 gel.jpg
- Figure2_SourceData1/Fig2-FS2_SourceData_Raw/POP1 gel.JPG
- __MACOSX/Figure2_SourceData1/Fig2-FS2_SourceData_Raw/._POP1 gel.JPG
- Figure2_SourceData1/Fig2-FS2_SourceData_Labelled/POP3source.png
- __MACOSX/Figure2_SourceData1/Fig2-FS2_SourceData_Labelled/._POP3source.png
- Figure2_SourceData1/Fig2-FS2_SourceData_Labelled/POP2source.png
- __MACOSX/Figure2_SourceData1/Fig2-FS2_SourceData_Labelled/._POP2source.png
- Figure2_SourceData1/Fig2-FS2_SourceData_Labelled/POP1source.png
- __MACOSX/Figure2_SourceData1/Fig2-FS2_SourceData_Labelled/._POP1source.png
